# Supplementary material for: A Multimodal Platform for Simultaneous T-cell Imaging, Defined Activation, and Mechanobiological Characterization
Source: Cells. 2021 Jan 25;10(2):235. doi: 10.3390/cells10020235 (PMC7910839; doi:10.3390/cells10020235)
Supplement: Supplementary file 1 [file cells-10-00235-s001.zip]

Archive with 5 entries (4 files):
- Supplementary Materials/
- Supplementary Materials/2_well_chamber_bottom.stl
- Supplementary Materials/2_well_chamber_top.stl
- Supplementary Materials/S1.mp4
- Supplementary Materials/Supplementary Materials.pdf
